# Supplementary material for: Role of plant MicroRNA in cross-species regulatory networks of humans
Source: BMC Syst Biol. 2016 Aug 8;10:60. doi: 10.1186/s12918-016-0292-1 (PMC4977847; doi:10.1186/s12918-016-0292-1)
Supplement: Additional file 3: — The technical details and p-values to describe the enrichment of GO terms for Arabidopsis. (XLS 109 kb) [file 12918_2016_292_MOESM3_ESM.xls]

## Sheet: A1
Term	Count	%	PValue	List Total	Pop Hits	Pop Total	Fold Enrichment	Bonferroni	Benjamini	FDR
GO:0009909~regulation of flower development	3	5.35714	0.0189949	35	95	15221	13.7332	0.994777	0.994777	22.3319
GO:0048580~regulation of post-embryonic development	3	5.35714	0.0409347	35	144	15221	9.06012	0.999989	0.99674	42.3509
GO:0051239~regulation of multicellular organismal process	3	5.35714	0.0745438	35	202	15221	6.4587	1	0.999154	63.9727
GO:0009908~flower development	3	5.35714	0.0944537	35	232	15221	5.62352	1	0.998882	72.9503

## Sheet: A2
Term	Count	%	PValue	List Total	Pop Hits	Pop Total	Fold Enrichment	Bonferroni	Benjamini	FDR
GO:0044271~nitrogen compound biosynthetic process	5	10.8696	0.00548244	23	506	15221	6.53935	0.732706	0.732706	6.85001
GO:0034641~cellular nitrogen compound metabolic process	10	21.7391	0.016309	23	2946	15221	2.24638	0.980677	0.860991	19.1233
GO:0006807~nitrogen compound metabolic process	10	21.7391	0.0198083	23	3038	15221	2.17835	0.991784	0.798218	22.7591
GO:0009165~nucleotide biosynthetic process	3	6.52174	0.0247443	23	170	15221	11.6785	0.997554	0.777612	27.6319
GO:0034654~nucleobase, nucleoside, nucleotide and nucleic acid biosynthetic process	3	6.52174	0.028364	23	183	15221	10.8489	0.998998	0.748712	31.0233
GO:0034404~nucleobase, nucleoside and nucleotide biosynthetic process	3	6.52174	0.028364	23	183	15221	10.8489	0.998998	0.748712	31.0233
GO:0009117~nucleotide metabolic process	3	6.52174	0.0437462	23	232	15221	8.55753	0.999978	0.832919	43.8631
GO:0006753~nucleoside phosphate metabolic process	3	6.52174	0.0437462	23	232	15221	8.55753	0.999978	0.832919	43.8631
GO:0009058~biosynthetic process	11	23.913	0.0554945	23	4201	15221	1.73283	0.999999	0.858789	52.1422
GO:0055086~nucleobase, nucleoside and nucleotide metabolic process	3	6.52174	0.0566245	23	268	15221	7.40801	0.999999	0.826005	52.8761
GO:0043603~cellular amide metabolic process	2	4.34783	0.0685255	23	49	15221	27.0115	1	0.849377	59.9987
GO:0015985~energy coupled proton transport, down electrochemical gradient	2	4.34783	0.0819485	23	59	15221	22.4333	1	0.871528	66.833
GO:0015986~ATP synthesis coupled proton transport	2	4.34783	0.0819485	23	59	15221	22.4333	1	0.871528	66.833
GO:0007165~signal transduction	5	10.8696	0.090953	23	1204	15221	2.74827	1	0.875138	70.7953
GO:0034220~ion transmembrane transport	2	4.34783	0.0912344	23	66	15221	20.054	1	0.852417	70.9117
GO:0044249~cellular biosynthetic process	10	21.7391	0.0980667	23	4007	15221	1.65157	1	0.851252	73.6115

## Sheet: A3
Term	Count	%	PValue	List Total	Pop Hits	Pop Total	Fold Enrichment	Bonferroni	Benjamini	FDR
GO:0006812~cation transport	8	10.9589	6.49559e-05	42	383	15221	7.56981	0.0161084	0.0161084	0.0843511
GO:0006810~transport	16	21.9178	0.000185523	42	2070	15221	2.8012	0.0453256	0.0229256	0.240744
GO:0051234~establishment of localization	16	21.9178	0.000195918	42	2080	15221	2.78773	0.0478039	0.0161955	0.254217
GO:0051179~localization	16	21.9178	0.000268314	42	2139	15221	2.71084	0.0648867	0.016632	0.348006
GO:0006811~ion transport	8	10.9589	0.000309775	42	493	15221	5.88081	0.0745321	0.0153718	0.401681
GO:0006886~intracellular protein transport	6	8.21918	0.000803774	42	274	15221	7.93587	0.182107	0.032949	1.03916
GO:0034613~cellular protein localization	6	8.21918	0.000958977	42	285	15221	7.62957	0.213261	0.0336852	1.23867
GO:0070727~cellular macromolecule localization	6	8.21918	0.00125981	42	303	15221	7.17633	0.270322	0.0386282	1.62432
GO:0045184~establishment of protein localization	7	9.58904	0.00182533	42	488	15221	5.19843	0.366662	0.0494838	2.34551
GO:0015031~protein transport	7	9.58904	0.00182533	42	488	15221	5.19843	0.366662	0.0494838	2.34551
GO:0008104~protein localization	7	9.58904	0.00216959	42	505	15221	5.02343	0.41899	0.0528508	2.78213
GO:0046907~intracellular transport	6	8.21918	0.0040745	42	397	15221	5.47715	0.63966	0.0886165	5.16578
GO:0051649~establishment of localization in cell	6	8.21918	0.00727723	42	456	15221	4.76848	0.838937	0.141152	9.05215
GO:0016192~vesicle-mediated transport	5	6.84932	0.00751088	42	290	15221	6.24836	0.848142	0.134965	9.32983
GO:0051641~cellular localization	6	8.21918	0.0104291	42	498	15221	4.36632	0.927267	0.170732	12.7328
GO:0033036~macromolecule localization	7	9.58904	0.010679	42	702	15221	3.61372	0.931718	0.163845	13.0187
GO:0006396~RNA processing	5	6.84932	0.0291893	42	436	15221	4.15602	0.999392	0.370527	31.9441
GO:0006071~glycerol metabolic process	2	2.73973	0.0551038	42	21	15221	34.5147	0.999999	0.565488	52.1132
GO:0019400~alditol metabolic process	2	2.73973	0.0576525	42	22	15221	32.9459	1	0.561651	53.7643
GO:0006996~organelle organization	5	6.84932	0.0783495	42	604	15221	3.00004	1	0.658204	65.3517
GO:0000226~microtubule cytoskeleton organization	2	2.73973	0.0975316	42	38	15221	19.0739	1	0.722732	73.6355
GO:0016070~RNA metabolic process	5	6.84932	0.0980434	42	654	15221	2.77068	1	0.707251	73.8291
GO:0019751~polyol metabolic process	2	2.73973	0.0999686	42	39	15221	18.5849	1	0.697865	74.5456
GO:0009630~gravitropism	2	2.73973	0.0999686	42	39	15221	18.5849	1	0.697865	74.5456

## Sheet: A4
Term	Count	%	PValue	List Total	Pop Hits	Pop Total	Fold Enrichment	Bonferroni	Benjamini	FDR
GO:0009734~auxin mediated signaling pathway	3	3.48837	0.0585281	52	117	15221	7.50542	1	1	56.0141

## Sheet: A5
Term	Count	%	PValue	List Total	Pop Hits	Pop Total	Fold Enrichment	Bonferroni	Benjamini	FDR
GO:0010321~regulation of vegetative phase change	3	2.54237	8.52046e-05	59	4	15221	193.487	0.0426071	0.0426071	0.123003
GO:0042742~defense response to bacterium	5	4.23729	0.00527485	59	184	15221	7.01041	0.932968	0.741095	7.3549
GO:0051239~regulation of multicellular organismal process	5	4.23729	0.00730645	59	202	15221	6.38572	0.976419	0.713238	10.0508
GO:0048856~anatomical structure development	12	10.1695	0.0101609	59	1319	15221	2.34708	0.994586	0.728746	13.7155
GO:0009617~response to bacterium	5	4.23729	0.0139028	59	244	15221	5.28654	0.999218	0.760891	18.3091
GO:0050793~regulation of developmental process	5	4.23729	0.0165224	59	257	15221	5.01913	0.999799	0.758023	21.3884
GO:0048580~regulation of post-embryonic development	4	3.38983	0.0175168	59	144	15221	7.1662	0.99988	0.724744	22.5287
GO:0007275~multicellular organismal development	13	11.0169	0.0177541	59	1623	15221	2.06641	0.999894	0.681531	22.7986
GO:0048608~reproductive structure development	8	6.77966	0.0205098	59	731	15221	2.82334	0.999975	0.691677	25.8687
GO:0016481~negative regulation of transcription	3	2.54237	0.0205786	59	58	15221	13.344	0.999976	0.654422	25.944
GO:0006511~ubiquitin-dependent protein catabolic process	5	4.23729	0.0216251	59	279	15221	4.62335	0.999986	0.637817	27.0788
GO:0031347~regulation of defense response	3	2.54237	0.0226174	59	61	15221	12.6877	0.999992	0.622499	28.1398
GO:0032501~multicellular organismal process	13	11.0169	0.0257209	59	1710	15221	1.96127	0.999998	0.640938	31.3663
GO:0045934~negative regulation of nucleobase, nucleoside, nucleotide and nucleic acid metabolic process	3	2.54237	0.026933	59	67	15221	11.5515	0.999999	0.630843	32.5894
GO:0051172~negative regulation of nitrogen compound metabolic process	3	2.54237	0.026933	59	67	15221	11.5515	0.999999	0.630843	32.5894
GO:0010558~negative regulation of macromolecule biosynthetic process	3	2.54237	0.0284398	59	69	15221	11.2167	1	0.625774	34.0816
GO:0009890~negative regulation of biosynthetic process	3	2.54237	0.0315526	59	73	15221	10.602	1	0.640827	37.0674
GO:0031327~negative regulation of cellular biosynthetic process	3	2.54237	0.0315526	59	73	15221	10.602	1	0.640827	37.0674
GO:0080134~regulation of response to stress	3	2.54237	0.032351	59	74	15221	10.4588	1	0.62787	37.8127
GO:0031323~regulation of cellular metabolic process	15	12.7119	0.0323627	59	2186	15221	1.77024	1	0.606996	37.8235
GO:0032502~developmental process	13	11.0169	0.0324736	59	1769	15221	1.89586	1	0.588467	37.9264
GO:0003006~reproductive developmental process	8	6.77966	0.0328956	59	807	15221	2.55745	1	0.574554	38.3163
GO:0048513~organ development	7	5.9322	0.0373322	59	653	15221	2.76552	1	0.603789	42.28
GO:0048731~system development	7	5.9322	0.037569	59	654	15221	2.76129	1	0.589114	42.4848
GO:0048364~root development	4	3.38983	0.0386998	59	196	15221	5.26496	1	0.583924	43.4532
GO:0022622~root system development	4	3.38983	0.0386998	59	196	15221	5.26496	1	0.583924	43.4532
GO:0009791~post-embryonic development	8	6.77966	0.0419967	59	851	15221	2.42522	1	0.598882	46.1909
GO:0031324~negative regulation of cellular metabolic process	3	2.54237	0.0434283	59	87	15221	8.89597	1	0.596479	47.3408
GO:0022414~reproductive process	8	6.77966	0.0510807	59	889	15221	2.32156	1	0.643164	53.109
GO:0009870~defense response signaling pathway, resistance gene-dependent	2	1.69492	0.0520676	59	14	15221	36.8547	1	0.636512	53.8086
GO:0031537~regulation of anthocyanin metabolic process	2	1.69492	0.0556831	59	15	15221	34.3977	1	0.648521	56.2891
GO:0000003~reproduction	8	6.77966	0.0571486	59	912	15221	2.26301	1	0.645454	57.2589
GO:0019941~modification-dependent protein catabolic process	6	5.08475	0.0578838	59	550	15221	2.81436	1	0.63783	57.7377
GO:0043632~modification-dependent macromolecule catabolic process	6	5.08475	0.0578838	59	550	15221	2.81436	1	0.63783	57.7377
GO:0006812~cation transport	5	4.23729	0.0579301	59	383	15221	3.36792	1	0.626071	57.7678
GO:0009908~flower development	4	3.38983	0.0585199	59	232	15221	4.44798	1	0.618234	58.148
GO:0019222~regulation of metabolic process	15	12.7119	0.0594717	59	2377	15221	1.628	1	0.613039	58.7551
GO:0051603~proteolysis involved in cellular protein catabolic process	6	5.08475	0.0597219	59	555	15221	2.78901	1	0.603669	58.9132
GO:0044257~cellular protein catabolic process	6	5.08475	0.0619718	59	561	15221	2.75918	1	0.607036	60.3107
GO:0030163~protein catabolic process	6	5.08475	0.0678073	59	576	15221	2.68732	1	0.630895	63.7318
GO:0044265~cellular macromolecule catabolic process	6	5.08475	0.0731076	59	589	15221	2.62801	1	0.649532	66.5993
GO:0009790~embryonic development	5	4.23729	0.0737319	59	416	15221	3.10076	1	0.642977	66.9227
GO:0006829~zinc ion transport	2	1.69492	0.0770929	59	21	15221	24.5698	1	0.650473	68.6148
GO:0048316~seed development	5	4.23729	0.0821135	59	432	15221	2.98591	1	0.66532	70.9928
GO:0048367~shoot development	4	3.38983	0.092442	59	282	15221	3.65933	1	0.701481	75.367
GO:0010154~fruit development	5	4.23729	0.0932303	59	452	15221	2.85379	1	0.695996	75.6742
GO:0022621~shoot system development	4	3.38983	0.094693	59	285	15221	3.62081	1	0.693399	76.2349
GO:0009889~regulation of biosynthetic process	13	11.0169	0.0957098	59	2101	15221	1.59628	1	0.689133	76.6176
GO:0031326~regulation of cellular biosynthetic process	13	11.0169	0.0957098	59	2101	15221	1.59628	1	0.689133	76.6176
GO:0006508~proteolysis	8	6.77966	0.0974835	59	1036	15221	1.99215	1	0.68799	77.2714

## Sheet: A6
Term	Count	%	PValue	List Total	Pop Hits	Pop Total	Fold Enrichment	Bonferroni	Benjamini	FDR
GO:0006350~transcription	11	29.7297	1.38222e-05	25	1311	15221	5.1085	0.0029536	0.0029536	0.0175151
GO:0045449~regulation of transcription	12	32.4324	0.000105394	25	2024	15221	3.60972	0.0223031	0.0112144	0.133481
GO:0019219~regulation of nucleobase, nucleoside, nucleotide and nucleic acid metabolic process	12	32.4324	0.000119114	25	2051	15221	3.5622	0.0251698	0.00846133	0.150845
GO:0051171~regulation of nitrogen compound metabolic process	12	32.4324	0.000125133	25	2062	15221	3.5432	0.0264247	0.00667267	0.158462
GO:0010556~regulation of macromolecule biosynthetic process	12	32.4324	0.000129674	25	2070	15221	3.52951	0.0273705	0.00553504	0.164208
GO:0031326~regulation of cellular biosynthetic process	12	32.4324	0.000148648	25	2101	15221	3.47743	0.0313124	0.00528816	0.188215
GO:0009889~regulation of biosynthetic process	12	32.4324	0.000148648	25	2101	15221	3.47743	0.0313124	0.00528816	0.188215
GO:0080090~regulation of primary metabolic process	12	32.4324	0.000209973	25	2182	15221	3.34834	0.0439442	0.00639929	0.265767
GO:0031323~regulation of cellular metabolic process	12	32.4324	0.000213497	25	2186	15221	3.34221	0.044665	0.00569538	0.270222
GO:0010468~regulation of gene expression	12	32.4324	0.000223452	25	2197	15221	3.32548	0.0466986	0.0052997	0.282806
GO:0060255~regulation of macromolecule metabolic process	12	32.4324	0.000318565	25	2285	15221	3.19741	0.0659112	0.00679519	0.402959
GO:0019222~regulation of metabolic process	12	32.4324	0.000453333	25	2377	15221	3.07366	0.0924761	0.0087826	0.57298
GO:0006139~nucleobase, nucleoside, nucleotide and nucleic acid metabolic process	12	32.4324	0.000690473	25	2493	15221	2.93064	0.137407	0.0122421	0.871501
GO:0034641~cellular nitrogen compound metabolic process	13	35.1351	0.000711262	25	2946	15221	2.68667	0.141239	0.0116443	0.897631
GO:0050794~regulation of cellular process	14	37.8378	0.000737502	25	3430	15221	2.48506	0.146051	0.0112141	0.930605
GO:0010467~gene expression	13	35.1351	0.000758234	25	2966	15221	2.66855	0.149834	0.0107632	0.956649
GO:0006807~nitrogen compound metabolic process	13	35.1351	0.000950086	25	3038	15221	2.60531	0.18406	0.012633	1.19736
GO:0006355~regulation of transcription, DNA-dependent	8	21.6216	0.00110485	25	1089	15221	4.47265	0.210668	0.0138194	1.39115
GO:0051252~regulation of RNA metabolic process	8	21.6216	0.00114127	25	1095	15221	4.44815	0.216803	0.0134844	1.4367
GO:0050789~regulation of biological process	14	37.8378	0.00161511	25	3709	15221	2.29813	0.292426	0.0180413	2.02761
GO:0034645~cellular macromolecule biosynthetic process	12	32.4324	0.00204105	25	2828	15221	2.58348	0.354177	0.0216243	2.55597
GO:0009059~macromolecule biosynthetic process	12	32.4324	0.00207775	25	2834	15221	2.57801	0.359241	0.0209723	2.60139
GO:0065007~biological regulation	14	37.8378	0.00441475	25	4116	15221	2.07088	0.612038	0.0421255	5.45278
GO:0044249~cellular biosynthetic process	13	35.1351	0.0110519	25	4007	15221	1.97527	0.90729	0.0982368	13.137
GO:0009058~biosynthetic process	13	35.1351	0.0162687	25	4201	15221	1.88406	0.970107	0.136063	18.7683
GO:0043170~macromolecule metabolic process	16	43.2432	0.0243756	25	6165	15221	1.58012	0.994913	0.190421	26.8555
GO:0044260~cellular macromolecule metabolic process	15	40.5405	0.0259545	25	5603	15221	1.62995	0.996403	0.194624	28.3414
GO:0048367~shoot development	3	8.10811	0.0722768	25	282	15221	6.47702	1	0.448227	61.3542
GO:0022621~shoot system development	3	8.10811	0.073617	25	285	15221	6.40884	1	0.442577	62.0558
GO:0044237~cellular metabolic process	17	45.9459	0.0920654	25	7776	15221	1.33105	1	0.509689	70.594

## Sheet: A7
Term	Count	%	PValue	List Total	Pop Hits	Pop Total	Fold Enrichment	Bonferroni	Benjamini	FDR
GO:0009944~polarity specification of adaxial/abaxial axis	3	3.79747	0.00108943	48	16	15221	59.457	0.299833	0.299833	1.46489
GO:0065001~specification of axis polarity	3	3.79747	0.00123226	48	17	15221	55.9596	0.331819	0.182576	1.65546
GO:0009943~adaxial/abaxial axis specification	3	3.79747	0.0015433	48	19	15221	50.0691	0.396523	0.154941	2.0693
GO:0009955~adaxial/abaxial pattern formation	3	3.79747	0.00246657	48	24	15221	39.638	0.554058	0.182816	3.28822
GO:0003002~regionalization	4	5.06329	0.00277157	48	91	15221	13.9386	0.596493	0.165992	3.68779
GO:0009798~axis specification	3	3.79747	0.00359291	48	29	15221	32.8039	0.691797	0.178124	4.7562
GO:0007389~pattern specification process	4	5.06329	0.0048475	48	111	15221	11.4272	0.795868	0.203078	6.36703
GO:0009908~flower development	5	6.32911	0.00561583	48	232	15221	6.83414	0.841429	0.205621	7.34102
GO:0048437~floral organ development	4	5.06329	0.00659088	48	124	15221	10.2292	0.884946	0.213578	8.56357
GO:0010254~nectary development	2	2.53165	0.00923555	48	3	15221	211.403	0.95188	0.2617	11.8047
GO:0031086~nuclear-transcribed mRNA catabolic process, deadenylation-independent decay	2	2.53165	0.0122955	48	4	15221	158.552	0.9825	0.307728	15.4219
GO:0031087~deadenylation-independent decapping of nuclear-transcribed mRNA	2	2.53165	0.0122955	48	4	15221	158.552	0.9825	0.307728	15.4219
GO:0009954~proximal/distal pattern formation	2	2.53165	0.0153461	48	5	15221	126.842	0.993636	0.343888	18.8909
GO:0048439~flower morphogenesis	2	2.53165	0.0153461	48	5	15221	126.842	0.993636	0.343888	18.8909
GO:0048569~post-embryonic organ development	4	5.06329	0.0174987	48	178	15221	7.12594	0.996889	0.35857	21.2588
GO:0009886~post-embryonic morphogenesis	3	3.79747	0.0218909	48	74	15221	12.8556	0.999281	0.403687	25.8932
GO:0007275~multicellular organismal development	11	13.9241	0.0242294	48	1623	15221	2.1492	0.999671	0.414159	28.2563
GO:0032501~multicellular organismal process	11	13.9241	0.0333717	48	1710	15221	2.03985	0.999985	0.500264	36.841
GO:0009909~regulation of flower development	3	3.79747	0.0347429	48	95	15221	10.0138	0.99999	0.493472	38.0432
GO:0042254~ribosome biogenesis	4	5.06329	0.038556	48	242	15221	5.24139	0.999997	0.510462	41.2759
GO:0000956~nuclear-transcribed mRNA catabolic process	2	2.53165	0.0394218	48	13	15221	48.7853	0.999998	0.499529	41.9879
GO:0032502~developmental process	11	13.9241	0.0408392	48	1769	15221	1.97182	0.999999	0.494263	43.1361
GO:0022613~ribonucleoprotein complex biogenesis	4	5.06329	0.0413966	48	249	15221	5.09404	0.999999	0.482283	43.5819
GO:0006402~mRNA catabolic process	2	2.53165	0.0453501	48	15	15221	42.2806	1	0.498339	46.6519
GO:0010227~floral organ abscission	2	2.53165	0.0453501	48	15	15221	42.2806	1	0.498339	46.6519
GO:0050794~regulation of cellular process	17	21.519	0.0476445	48	3430	15221	1.57165	1	0.500451	48.3618
GO:0048513~organ development	6	7.59494	0.0498784	48	653	15221	2.91367	1	0.501986	49.9778
GO:0048731~system development	6	7.59494	0.050149	48	654	15221	2.90921	1	0.489808	50.1703
GO:0009838~abscission	2	2.53165	0.0512426	48	17	15221	37.3064	1	0.483961	50.9414
GO:0006401~RNA catabolic process	2	2.53165	0.0570995	48	19	15221	33.3794	1	0.509371	54.8866
GO:0044260~cellular macromolecule metabolic process	24	30.3797	0.0593648	48	5603	15221	1.35829	1	0.510674	56.332
GO:0016192~vesicle-mediated transport	4	5.06329	0.0600822	48	290	15221	4.37385	1	0.502761	56.7808
GO:0009628~response to abiotic stimulus	8	10.1266	0.0728376	48	1197	15221	2.11933	1	0.561471	64.0798
GO:0048580~regulation of post-embryonic development	3	3.79747	0.0729019	48	144	15221	6.60634	1	0.549983	64.1135
GO:0048608~reproductive structure development	6	7.59494	0.0736361	48	731	15221	2.60277	1	0.542333	64.4964
GO:0016071~mRNA metabolic process	3	3.79747	0.0827476	48	155	15221	6.1375	1	0.575088	68.9434
GO:0050789~regulation of biological process	17	21.519	0.087408	48	3709	15221	1.45343	1	0.585089	71.0129

## Sheet: A8
Term	Count	%	PValue	List Total	Pop Hits	Pop Total	Fold Enrichment	Bonferroni	Benjamini	FDR
GO:0009119~ribonucleoside metabolic process	3	9.09091	0.00181271	24	42	15221	45.3006	0.294153	0.294153	2.23358
GO:0009116~nucleoside metabolic process	3	9.09091	0.00378623	24	61	15221	31.1906	0.517289	0.305226	4.61307
GO:0055086~nucleobase, nucleoside and nucleotide metabolic process	4	12.1212	0.00736614	24	268	15221	9.4658	0.758173	0.376981	8.79395
GO:0006807~nitrogen compound metabolic process	11	33.3333	0.00876225	24	3038	15221	2.29634	0.815437	0.344555	10.3782
GO:0015936~coenzyme A metabolic process	2	6.06061	0.0135213	24	9	15221	140.935	0.926744	0.407117	15.5905
GO:0006465~signal peptide processing	2	6.06061	0.0150128	24	10	15221	126.842	0.945213	0.383718	17.1657
GO:0008152~metabolic process	21	63.6364	0.0172613	24	9866	15221	1.34993	0.964673	0.379721	19.4894
GO:0033865~nucleoside bisphosphate metabolic process	2	6.06061	0.0194744	24	13	15221	97.5705	0.977085	0.376244	21.7179
GO:0051605~protein maturation by peptide bond cleavage	2	6.06061	0.0194744	24	13	15221	97.5705	0.977085	0.376244	21.7179
GO:0044237~cellular metabolic process	18	54.5455	0.0222262	24	7776	15221	1.46807	0.986641	0.380912	24.4096
GO:0034641~cellular nitrogen compound metabolic process	10	30.303	0.0222894	24	2946	15221	2.15278	0.986806	0.351309	24.4704
GO:0006139~nucleobase, nucleoside, nucleotide and nucleic acid metabolic process	9	27.2727	0.0249251	24	2493	15221	2.28956	0.992142	0.356331	26.9667
GO:0016485~protein processing	2	6.06061	0.0327436	24	22	15221	57.6553	0.998325	0.412963	33.932
GO:0006518~peptide metabolic process	2	6.06061	0.0327436	24	22	15221	57.6553	0.998325	0.412963	33.932
GO:0051604~protein maturation	2	6.06061	0.0342073	24	23	15221	55.1486	0.998748	0.401937	35.166
GO:0046128~purine ribonucleoside metabolic process	2	6.06061	0.0371284	24	25	15221	50.7367	0.9993	0.404815	37.5656
GO:0042278~purine nucleoside metabolic process	2	6.06061	0.0371284	24	25	15221	50.7367	0.9993	0.404815	37.5656
GO:0016126~sterol biosynthetic process	2	6.06061	0.0472857	24	32	15221	39.638	0.999909	0.462074	45.288
GO:0006753~nucleoside phosphate metabolic process	3	9.09091	0.0474418	24	232	15221	8.20097	0.999911	0.441918	45.3996
GO:0009117~nucleotide metabolic process	3	9.09091	0.0474418	24	232	15221	8.20097	0.999911	0.441918	45.3996
GO:0016125~sterol metabolic process	2	6.06061	0.0516074	24	35	15221	36.2405	0.999962	0.45033	48.299
GO:0006694~steroid biosynthetic process	2	6.06061	0.0644602	24	44	15221	28.8277	0.999997	0.508718	56.3765
GO:0044238~primary metabolic process	17	51.5152	0.0939517	24	8187	15221	1.31691	1	0.63102	70.7229
GO:0008202~steroid metabolic process	2	6.06061	0.0965538	24	67	15221	18.9316	1	0.622722	71.7527
GO:0055114~oxidation reduction	5	15.1515	0.0992562	24	1186	15221	2.67373	1	0.615474	72.7868

## Sheet: A9
Term	Count	%	PValue	List Total	Pop Hits	Pop Total	Fold Enrichment	Bonferroni	Benjamini	FDR
GO:0006334~nucleosome assembly	6	17.1429	4.09791e-08	23	69	15221	57.5463	1.1556e-05	1.1556e-05	5.42435e-05
GO:0034728~nucleosome organization	6	17.1429	4.09791e-08	23	69	15221	57.5463	1.1556e-05	1.1556e-05	5.42435e-05
GO:0031497~chromatin assembly	6	17.1429	4.73861e-08	23	71	15221	55.9253	1.33628e-05	6.68141e-06	6.27243e-05
GO:0065004~protein-DNA complex assembly	6	17.1429	5.08748e-08	23	72	15221	55.1486	1.43466e-05	4.78222e-06	6.73424e-05
GO:0006323~DNA packaging	6	17.1429	7.15072e-08	23	77	15221	51.5675	2.01648e-05	5.04124e-06	9.46531e-05
GO:0006333~chromatin assembly or disassembly	6	17.1429	1.85305e-07	23	93	15221	42.6957	5.22546e-05	1.04511e-05	0.000245285
GO:0044085~cellular component biogenesis	9	25.7143	1.41256e-06	23	621	15221	9.59105	0.000398262	6.6388e-05	0.00186977
GO:0022607~cellular component assembly	7	20	4.30369e-06	23	316	15221	14.6597	0.00121291	0.000173363	0.0056966
GO:0034622~cellular macromolecular complex assembly	6	17.1429	9.89711e-06	23	208	15221	19.0899	0.00278711	0.000348814	0.0130999
GO:0006325~chromatin organization	6	17.1429	1.27057e-05	23	219	15221	18.131	0.00357662	0.000398036	0.0168171
GO:0034621~cellular macromolecular complex subunit organization	6	17.1429	1.47943e-05	23	226	15221	17.5694	0.00416333	0.000417115	0.0195812
GO:0006996~organelle organization	8	22.8571	1.51594e-05	23	604	15221	8.76533	0.00426585	0.000388558	0.0200644
GO:0051276~chromosome organization	6	17.1429	2.79918e-05	23	258	15221	15.3903	0.00786271	0.000657599	0.037046
GO:0016043~cellular component organization	10	28.5714	3.27072e-05	23	1260	15221	5.25224	0.00918117	0.000709255	0.0432854
GO:0065003~macromolecular complex assembly	6	17.1429	3.4803e-05	23	270	15221	14.7063	0.00976661	0.000700798	0.0460585
GO:0043933~macromolecular complex subunit organization	6	17.1429	4.81514e-05	23	289	15221	13.7394	0.0134873	0.000904859	0.0637187
GO:0009987~cellular process	21	60	0.00636267	23	9920	15221	1.40095	0.834702	0.106403	8.102
GO:0051301~cell division	3	8.57143	0.0247443	23	170	15221	11.6785	0.999146	0.340074	28.2267
GO:0009628~response to abiotic stimulus	6	17.1429	0.0254441	23	1197	15221	3.31721	0.999303	0.332211	28.9054
GO:0000911~cytokinesis by cell plate formation	2	5.71429	0.0257137	23	18	15221	73.5314	0.999355	0.320663	29.1653
GO:0033205~cytokinesis during cell cycle	2	5.71429	0.0299375	23	21	15221	63.0269	0.999811	0.348557	33.1241
GO:0022622~root system development	3	8.57143	0.0321845	23	196	15221	10.1293	0.999901	0.355513	35.1458
GO:0048364~root development	3	8.57143	0.0321845	23	196	15221	10.1293	0.999901	0.355513	35.1458
GO:0006950~response to stress	8	22.8571	0.043498	23	2365	15221	2.23859	0.999996	0.434506	44.4938
GO:0007049~cell cycle	3	8.57143	0.0444285	23	234	15221	8.48439	0.999997	0.427192	45.2044
GO:0000910~cytokinesis	2	5.71429	0.0576525	23	41	15221	32.2821	1	0.502286	54.4346
GO:0050896~response to stimulus	10	28.5714	0.0826959	23	3880	15221	1.70563	1	0.622297	68.0998

## Sheet: A10
Term	Count	%	PValue	List Total	Pop Hits	Pop Total	Fold Enrichment	Bonferroni	Benjamini	FDR
GO:0044267~cellular protein metabolic process	18	41.8605	0.000734779	36	3476	15221	2.18944	0.156783	0.156783	0.939228
GO:0019538~protein metabolic process	19	44.186	0.00115433	36	3964	15221	2.02657	0.235062	0.125393	1.47187
GO:0044260~cellular macromolecule metabolic process	22	51.1628	0.00440083	36	5603	15221	1.66013	0.640574	0.288999	5.50499
GO:0043170~macromolecule metabolic process	23	53.4884	0.00622552	36	6165	15221	1.57738	0.765156	0.303863	7.70442
GO:0006281~DNA repair	4	9.30233	0.0081859	36	181	15221	9.34377	0.851466	0.317088	10.0147
GO:0006974~response to DNA damage stimulus	4	9.30233	0.00921081	36	189	15221	8.94827	0.883144	0.300788	11.2013
GO:0044237~cellular metabolic process	26	60.4651	0.0116444	36	7776	15221	1.4137	0.93395	0.321718	13.961
GO:0006412~translation	8	18.6047	0.0201348	36	1231	15221	2.74772	0.991075	0.445599	22.982
GO:0010332~response to gamma radiation	2	4.65116	0.0227647	36	10	15221	84.5611	0.995216	0.447668	25.5941
GO:0044238~primary metabolic process	26	60.4651	0.0255066	36	8187	15221	1.34273	0.997507	0.450876	28.2302
GO:0006464~protein modification process	9	20.9302	0.0269208	36	1610	15221	2.36351	0.99822	0.437614	29.5559
GO:0043161~proteasomal ubiquitin-dependent protein catabolic process	2	4.65116	0.0294954	36	13	15221	65.047	0.999037	0.439443	31.9116
GO:0006525~arginine metabolic process	2	4.65116	0.0361811	36	16	15221	52.8507	0.999806	0.48194	37.6938
GO:0010212~response to ionizing radiation	2	4.65116	0.0361811	36	16	15221	52.8507	0.999806	0.48194	37.6938
GO:0010498~proteasomal protein catabolic process	2	4.65116	0.0361811	36	16	15221	52.8507	0.999806	0.48194	37.6938
GO:0043412~biopolymer modification	9	20.9302	0.043576	36	1766	15221	2.15473	0.999968	0.522085	43.5599
GO:0009987~cellular process	29	67.4419	0.043659	36	9920	15221	1.23602	0.999968	0.498646	43.6227
GO:0006259~DNA metabolic process	4	9.30233	0.0458929	36	350	15221	4.83206	0.999982	0.493991	45.2902
GO:0006289~nucleotide-excision repair	2	4.65116	0.0472245	36	21	15221	40.2672	0.999987	0.483247	46.2624
GO:0006302~double-strand break repair	2	4.65116	0.0537915	36	24	15221	35.2338	0.999997	0.50966	50.8282
GO:0051258~protein polymerization	2	4.65116	0.0667937	36	30	15221	28.187	1	0.570057	58.8311
GO:0006796~phosphate metabolic process	7	16.2791	0.0678041	36	1273	15221	2.32493	1	0.557123	59.3997
GO:0006793~phosphorus metabolic process	7	16.2791	0.0680121	36	1274	15221	2.32311	1	0.540742	59.5158
GO:0033554~cellular response to stress	4	9.30233	0.0737288	36	426	15221	3.97001	1	0.554099	62.5907
GO:0008152~metabolic process	28	65.1163	0.0852836	36	9866	15221	1.19993	1	0.59309	68.1587
GO:0009853~photorespiration	2	4.65116	0.0922796	36	42	15221	20.1336	1	0.607774	71.1475
GO:0006468~protein amino acid phosphorylation	6	13.9535	0.0944655	36	1065	15221	2.382	1	0.601821	72.0269
GO:0043687~post-translational protein modification	7	16.2791	0.0998819	36	1410	15221	2.09903	1	0.608969	74.1006

[truncated: 4 more sheets: A11, A12, A13, A14]
