# Supplementary material for: Role of plant MicroRNA in cross-species regulatory networks of humans
Source: BMC Syst Biol. 2016 Aug 8;10:60. doi: 10.1186/s12918-016-0292-1 (PMC4977847; doi:10.1186/s12918-016-0292-1)
Supplement: Additional file 4: — The technical details and p-values to describe the enrichment of GO terms for human. (XLS 96 kb) [file 12918_2016_292_MOESM4_ESM.xls]

## Sheet: M1
Term	Count	%	PValue	List Total	Pop Hits	Pop Total	Fold Enrichment	Bonferroni	Benjamini	FDR
GO:0006826~iron ion transport	4	0.954654	7.31865e-05	41	29	14116	47.4886	0.041	0.041	0.10733
GO:0006879~cellular iron ion homeostasis	4	0.954654	8.9678e-05	41	31	14116	44.4249	0.0500046	0.0253229	0.1315
GO:0055072~iron ion homeostasis	4	0.954654	0.000141056	41	36	14116	38.2547	0.0775199	0.026538	0.206766
GO:0000041~transition metal ion transport	4	0.954654	0.00105425	41	71	14116	19.3968	0.453024	0.140012	1.53576
GO:0030005~cellular di-, tri-valent inorganic cation homeostasis	5	1.19332	0.00378112	41	227	14116	7.58354	0.885468	0.351686	5.40676
GO:0006873~cellular ion homeostasis	6	1.43198	0.00390204	41	374	14116	5.52341	0.89315	0.311143	5.57508
GO:0055082~cellular chemical homeostasis	6	1.43198	0.004175	41	380	14116	5.4362	0.908654	0.28956	5.95403
GO:0055066~di-, tri-valent inorganic cation homeostasis	5	1.19332	0.00454072	41	239	14116	7.20278	0.925964	0.277762	6.45953
GO:0030003~cellular cation homeostasis	5	1.19332	0.00562752	41	254	14116	6.77742	0.960365	0.301395	7.94681
GO:0050801~ion homeostasis	6	1.43198	0.00569082	41	409	14116	5.05075	0.961782	0.278516	8.03276
GO:0055080~cation homeostasis	5	1.19332	0.00850099	41	286	14116	6.0191	0.992428	0.358497	11.7737
GO:0019725~cellular homeostasis	6	1.43198	0.00974389	41	466	14116	4.43295	0.996305	0.372955	13.3826
GO:0015674~di-, tri-valent inorganic cation transport	4	0.954654	0.0134262	41	176	14116	7.82483	0.999561	0.448302	17.9902
GO:0048878~chemical homeostasis	6	1.43198	0.0142175	41	512	14116	4.03468	0.999723	0.442926	18.9501
GO:0051347~positive regulation of transferase activity	4	0.954654	0.0302185	41	240	14116	5.73821	1	0.689665	36.2514
GO:0009605~response to external stimulus	7	1.67064	0.0422361	41	914	14116	2.63681	1	0.786208	46.91
GO:0030855~epithelial cell differentiation	3	0.71599	0.0573965	41	137	14116	7.53926	1	0.863149	57.9913
GO:0045087~innate immune response	3	0.71599	0.0581386	41	138	14116	7.48462	1	0.850939	58.4739
GO:0043085~positive regulation of catalytic activity	5	1.19332	0.0585784	41	520	14116	3.31051	1	0.837533	58.7575
GO:0042592~homeostatic process	6	1.43198	0.0594568	41	751	14116	2.75067	1	0.826766	59.3186
GO:0006954~inflammatory response	4	0.954654	0.0639494	41	325	14116	4.23745	1	0.834709	62.0785
GO:0007154~cell communication	6	1.43198	0.0722898	41	795	14116	2.59844	1	0.857859	66.7453
GO:0032101~regulation of response to external stimulus	3	0.71599	0.0744678	41	159	14116	6.49609	1	0.854061	67.8726
GO:0044093~positive regulation of molecular function	5	1.19332	0.0829312	41	586	14116	2.93765	1	0.872968	71.9239
GO:0051338~regulation of transferase activity	4	0.954654	0.087782	41	372	14116	3.70207	1	0.877804	74.0258
GO:0009987~cellular process	35	8.35322	0.088345	41	10541	14116	1.14318	1	0.869301	74.26
GO:0051928~positive regulation of calcium ion transport	2	0.477327	0.0894897	41	33	14116	20.8662	1	0.862772	74.7302
GO:0006952~defense response	5	1.19332	0.0950166	41	615	14116	2.79913	1	0.869914	76.8898
GO:0008544~epidermis development	3	0.71599	0.0955609	41	184	14116	5.61347	1	0.862082	77.0929
GO:0031348~negative regulation of defense response	2	0.477327	0.0972266	41	36	14116	19.1274	1	0.857756	77.7042

## Sheet: M2
Term	Count	%	PValue	List Total	Pop Hits	Pop Total	Fold Enrichment	Bonferroni	Benjamini	FDR
GO:0007631~feeding behavior	4	1.69492	0.000184562	24	69	14116	34.0966	0.0859683	0.0859683	0.264467
GO:0050896~response to stimulus	14	5.9322	0.00113994	24	3502	14116	2.35132	0.426197	0.242502	1.6231
GO:0048518~positive regulation of biological process	10	4.23729	0.00316332	24	2033	14116	2.8931	0.786257	0.402097	4.44387
GO:0048583~regulation of response to stimulus	5	2.11864	0.00625741	24	465	14116	6.32437	0.952968	0.534309	8.61215
GO:0048584~positive regulation of response to stimulus	4	1.69492	0.00638222	24	236	14116	9.96893	0.955759	0.464	8.77668
GO:0007610~behavior	5	2.11864	0.00644825	24	469	14116	6.27043	0.957168	0.408491	8.86361
GO:0070391~response to lipoteichoic acid	2	0.847458	0.0065022	24	4	14116	294.083	0.958286	0.364819	8.93459
GO:0007166~cell surface receptor linked signal transduction	9	3.81356	0.00691434	24	1856	14116	2.8521	0.965918	0.34451	9.47508
GO:0051240~positive regulation of multicellular organismal process	4	1.69492	0.00699695	24	244	14116	9.64208	0.967271	0.3161	9.58306
GO:0007186~G-protein coupled receptor protein signaling pathway	7	2.9661	0.00777484	24	1123	14116	3.66622	0.977655	0.316217	10.594
GO:0002237~response to molecule of bacterial origin	3	1.27119	0.00854181	24	86	14116	20.5174	0.984667	0.315998	11.5804
GO:0007586~digestion	3	1.27119	0.00952303	24	91	14116	19.3901	0.990533	0.32181	12.8276
GO:0006954~inflammatory response	4	1.69492	0.0152235	24	325	14116	7.23897	0.999431	0.437117	19.7556
GO:0051239~regulation of multicellular organismal process	6	2.54237	0.0157342	24	937	14116	3.76628	0.999558	0.424016	20.3505
GO:0044092~negative regulation of molecular function	4	1.69492	0.0163713	24	334	14116	7.04391	0.999677	0.41487	21.087
GO:0002675~positive regulation of acute inflammatory response	2	0.847458	0.0193855	24	12	14116	98.0278	0.999928	0.448901	24.4863
GO:0051051~negative regulation of transport	3	1.27119	0.0201428	24	135	14116	13.0704	0.99995	0.441736	25.3187
GO:0050778~positive regulation of immune response	3	1.27119	0.0230222	24	145	14116	12.169	0.999988	0.467493	28.4063
GO:0009607~response to biotic stimulus	4	1.69492	0.0236276	24	384	14116	6.12674	0.999991	0.458213	29.0401
GO:0006955~immune response	5	2.11864	0.0238773	24	690	14116	4.26208	0.999992	0.444822	29.3001
GO:0032760~positive regulation of tumor necrosis factor production	2	0.847458	0.0241754	24	15	14116	78.4222	0.999993	0.433074	29.6092
GO:0032101~regulation of response to external stimulus	3	1.27119	0.0273215	24	159	14116	11.0975	0.999999	0.458392	32.796
GO:0010033~response to organic substance	5	2.11864	0.0275365	24	721	14116	4.07883	0.999999	0.446356	33.0088
GO:0051241~negative regulation of multicellular organismal process	3	1.27119	0.0289302	24	164	14116	10.7591	0.999999	0.448824	34.3732
GO:0002673~regulation of acute inflammatory response	2	0.847458	0.0336882	24	21	14116	56.0159	1	0.487038	38.8387
GO:0003013~circulatory system process	3	1.27119	0.0364457	24	186	14116	9.48656	1	0.501128	41.2956
GO:0008015~blood circulation	3	1.27119	0.0364457	24	186	14116	9.48656	1	0.501128	41.2956
GO:0009617~response to bacterium	3	1.27119	0.0389804	24	193	14116	9.14249	1	0.511864	43.4727
GO:0050729~positive regulation of inflammatory response	2	0.847458	0.0477912	24	30	14116	39.2111	1	0.57333	50.4699
GO:0032680~regulation of tumor necrosis factor production	2	0.847458	0.049346	24	31	14116	37.9462	1	0.572507	51.6176
GO:0042221~response to chemical stimulus	6	2.54237	0.051765	24	1281	14116	2.75488	1	0.578042	53.3543
GO:0050776~regulation of immune response	3	1.27119	0.051794	24	226	14116	7.80752	1	0.566341	53.3747
GO:0009611~response to wounding	4	1.69492	0.0533856	24	530	14116	4.43899	1	0.566105	54.4851
GO:0002684~positive regulation of immune system process	3	1.27119	0.056785	24	238	14116	7.41387	1	0.577997	56.7747
GO:0060341~regulation of cellular localization	3	1.27119	0.0610698	24	248	14116	7.11492	1	0.59448	59.5081
GO:0007193~inhibition of adenylate cyclase activity by G-protein signaling	2	0.847458	0.0632303	24	40	14116	29.4083	1	0.597013	60.8245
GO:0048519~negative regulation of biological process	7	2.9661	0.0651827	24	1812	14116	2.27217	1	0.598211	61.9798
GO:0002699~positive regulation of immune effector process	2	0.847458	0.0693386	24	44	14116	26.7348	1	0.611643	64.3342
GO:0006915~apoptosis	4	1.69492	0.0725883	24	602	14116	3.90808	1	0.61931	66.0799
GO:0080134~regulation of response to stress	3	1.27119	0.0727126	24	274	14116	6.43978	1	0.610417	66.1451
GO:0043086~negative regulation of catalytic activity	3	1.27119	0.0741003	24	277	14116	6.37004	1	0.608334	66.8647
GO:0002376~immune system process	5	2.11864	0.0750646	24	998	14116	2.94673	1	0.604205	67.3564
GO:0012501~programmed cell death	4	1.69492	0.075186	24	611	14116	3.85052	1	0.595989	67.4178
GO:0006909~phagocytosis	2	0.847458	0.0754088	24	48	14116	24.5069	1	0.588508	67.5303
GO:0006952~defense response	4	1.69492	0.0763541	24	615	14116	3.82547	1	0.584847	68.0033
GO:0051707~response to other organism	3	1.27119	0.0802134	24	290	14116	6.08448	1	0.595412	69.8688
GO:0051048~negative regulation of secretion	2	0.847458	0.0859407	24	55	14116	21.3879	1	0.613778	72.4516
GO:0051350~negative regulation of lyase activity	2	0.847458	0.0859407	24	55	14116	21.3879	1	0.613778	72.4516
GO:0031280~negative regulation of cyclase activity	2	0.847458	0.0859407	24	55	14116	21.3879	1	0.613778	72.4516
GO:0007194~negative regulation of adenylate cyclase activity	2	0.847458	0.0859407	24	55	14116	21.3879	1	0.613778	72.4516
GO:0032103~positive regulation of response to external stimulus	2	0.847458	0.0993132	24	64	14116	18.3802	1	0.661696	77.7019

## Sheet: M3
Term	Count	%	PValue	List Total	Pop Hits	Pop Total	Fold Enrichment	Bonferroni	Benjamini	FDR
GO:0043009~chordate embryonic development	8	1.47059	0.000153609	51	331	14116	6.68965	0.0994676	0.0994676	0.230595
GO:0048706~embryonic skeletal system development	5	0.919118	0.000155813	51	77	14116	17.973	0.10082	0.0517492	0.2339
GO:0009792~embryonic development ending in birth or egg hatching	8	1.47059	0.000162405	51	334	14116	6.62956	0.104854	0.0362496	0.243784
GO:0007389~pattern specification process	7	1.28676	0.000342256	51	267	14116	7.25652	0.20821	0.0566941	0.513111
GO:0003002~regionalization	6	1.10294	0.00064042	51	197	14116	8.42998	0.353968	0.0836723	0.958114
GO:0048705~skeletal system morphogenesis	5	0.919118	0.000652933	51	112	14116	12.3564	0.359462	0.0715521	0.976749
GO:0009790~embryonic development	9	1.65441	0.000788942	51	568	14116	4.38567	0.416243	0.0740137	1.17909
GO:0001501~skeletal system development	7	1.28676	0.000874198	51	319	14116	6.07364	0.449244	0.0718464	1.30572
GO:0048704~embryonic skeletal system morphogenesis	4	0.735294	0.00106946	51	57	14116	19.4235	0.517977	0.0778845	1.59519
GO:0009952~anterior/posterior pattern formation	5	0.919118	0.00149869	51	140	14116	9.88515	0.640441	0.0972302	2.22872
GO:0048598~embryonic morphogenesis	6	1.10294	0.00448151	51	307	14116	5.40947	0.953265	0.243065	6.5272
GO:0006826~iron ion transport	3	0.551471	0.00469639	51	29	14116	28.6329	0.959663	0.234741	6.82994
GO:0065007~biological regulation	37	6.80147	0.00474553	51	7484	14116	1.36839	0.960999	0.220849	6.89905
GO:0006879~cellular iron ion homeostasis	3	0.551471	0.00535467	51	31	14116	26.7856	0.974311	0.230142	7.75169
GO:0055072~iron ion homeostasis	3	0.551471	0.00717343	51	36	14116	23.0654	0.992627	0.279152	10.2544
GO:0007275~multicellular organismal development	19	3.49265	0.00723303	51	2865	14116	1.83557	0.992923	0.266134	10.3353
GO:0048519~negative regulation of biological process	14	2.57353	0.00886524	51	1812	14116	2.13851	0.997696	0.300394	12.5254
GO:0045934~negative regulation of nucleobase, nucleoside, nucleotide and nucleic acid metabolic process	7	1.28676	0.00908207	51	512	14116	3.78416	0.998015	0.292262	12.8125
GO:0001649~osteoblast differentiation	3	0.551471	0.0096722	51	42	14116	19.7703	0.998678	0.294516	13.5896
GO:0051172~negative regulation of nitrogen compound metabolic process	7	1.28676	0.00967446	51	519	14116	3.73312	0.99868	0.282158	13.5925
GO:0030154~cell differentiation	13	2.38971	0.0103219	51	1637	14116	2.19804	0.999155	0.28606	14.4375
GO:0048523~negative regulation of cellular process	13	2.38971	0.0114801	51	1660	14116	2.16759	0.99962	0.300887	15.9301
GO:0048562~embryonic organ morphogenesis	4	0.735294	0.0116085	51	133	14116	8.32434	0.999652	0.292651	16.094
GO:0048731~system development	16	2.94118	0.0125642	51	2330	14116	1.90066	0.99982	0.301832	17.305
GO:0048869~cellular developmental process	13	2.38971	0.0141015	51	1706	14116	2.10914	0.999938	0.321199	19.2189
GO:0009887~organ morphogenesis	7	1.28676	0.0141633	51	564	14116	3.43527	0.99994	0.31214	19.2948
GO:0050789~regulation of biological process	34	6.25	0.0183196	51	7106	14116	1.32433	0.999997	0.373139	24.2597
GO:0050794~regulation of cellular process	33	6.06618	0.0183495	51	6819	14116	1.33948	0.999997	0.363068	24.2944
GO:0032502~developmental process	19	3.49265	0.0190396	51	3148	14116	1.67055	0.999998	0.363695	25.0903
GO:0048568~embryonic organ development	4	0.735294	0.0229328	51	172	14116	6.43684	1	0.409868	29.4358
GO:0009653~anatomical structure morphogenesis	10	1.83824	0.0232086	51	1197	14116	2.31232	1	0.403459	29.7346
GO:0048856~anatomical structure development	16	2.94118	0.0252482	51	2527	14116	1.75249	1	0.420165	31.9075
GO:0000041~transition metal ion transport	3	0.551471	0.0261593	51	71	14116	11.6951	1	0.421793	32.8577
GO:0051960~regulation of nervous system development	4	0.735294	0.0304316	51	192	14116	5.76634	1	0.462003	37.1507
GO:0050793~regulation of developmental process	7	1.28676	0.0309107	51	674	14116	2.87461	1	0.457639	37.6158
GO:0048513~organ development	12	2.20588	0.0379916	51	1738	14116	1.91105	1	0.519898	44.1257
GO:0007379~segment specification	2	0.367647	0.0382934	51	11	14116	50.3244	1	0.513107	44.3886
GO:0006605~protein targeting	4	0.735294	0.0404676	51	215	14116	5.14948	1	0.52355	46.2484
GO:0031324~negative regulation of cellular metabolic process	7	1.28676	0.0407071	51	720	14116	2.69096	1	0.51652	46.4496
GO:0009968~negative regulation of signal transduction	4	0.735294	0.0433305	51	221	14116	5.00967	1	0.530116	48.6087
GO:0010558~negative regulation of macromolecule biosynthetic process	6	1.10294	0.0434509	51	547	14116	3.03603	1	0.522381	48.7058
GO:0051239~regulation of multicellular organismal process	8	1.47059	0.0457928	51	937	14116	2.36315	1	0.532872	50.561
GO:0031327~negative regulation of cellular biosynthetic process	6	1.10294	0.0475548	51	561	14116	2.96026	1	0.538266	51.9153
GO:0009890~negative regulation of biosynthetic process	6	1.10294	0.0512524	51	573	14116	2.89827	1	0.557579	54.6455
GO:0009892~negative regulation of metabolic process	7	1.28676	0.0562086	51	780	14116	2.48396	1	0.583867	58.0786
GO:0010648~negative regulation of cell communication	4	0.735294	0.0574313	51	248	14116	4.46426	1	0.583934	58.8874
GO:0019219~regulation of nucleobase, nucleoside, nucleotide and nucleic acid metabolic process	16	2.94118	0.0589412	51	2814	14116	1.57376	1	0.585846	59.866
GO:0030003~cellular cation homeostasis	4	0.735294	0.0608288	51	254	14116	4.35881	1	0.590033	61.0589
GO:0001503~ossification	3	0.551471	0.0625808	51	115	14116	7.22046	1	0.593215	62.1365
GO:0051171~regulation of nitrogen compound metabolic process	16	2.94118	0.0629312	51	2839	14116	1.5599	1	0.587938	62.3486
GO:0000122~negative regulation of transcription from RNA polymerase II promoter	4	0.735294	0.0679017	51	266	14116	4.16217	1	0.609496	65.2408
GO:0060348~bone development	3	0.551471	0.0703785	51	123	14116	6.75084	1	0.616007	66.6032
GO:0010646~regulation of cell communication	8	1.47059	0.0716907	51	1038	14116	2.13321	1	0.616052	67.3047
GO:0016481~negative regulation of transcription	5	0.919118	0.0788385	51	459	14116	3.01508	1	0.645534	70.8903
GO:0055080~cation homeostasis	4	0.735294	0.0804862	51	286	14116	3.87111	1	0.646717	71.6631
GO:0045664~regulation of neuron differentiation	3	0.551471	0.0805459	51	133	14116	6.24326	1	0.640377	71.6907
GO:0031323~regulation of cellular metabolic process	18	3.30882	0.0850273	51	3464	14116	1.43826	1	0.654656	73.6949
GO:0009888~tissue development	6	1.10294	0.0851411	51	665	14116	2.4973	1	0.648781	73.744
GO:0006355~regulation of transcription, DNA-dependent	11	2.02206	0.0897424	51	1773	14116	1.71722	1	0.662738	75.66
GO:0008104~protein localization	7	1.28676	0.0899145	51	882	14116	2.1967	1	0.65731	75.7291
GO:0032501~multicellular organismal process	21	3.86029	0.0925835	51	4280	14116	1.35805	1	0.662507	76.777
GO:0045595~regulation of cell differentiation	5	0.919118	0.0958493	51	492	14116	2.81285	1	0.669897	78.0019

## Sheet: M4
Term	Count	%	PValue	List Total	Pop Hits	Pop Total	Fold Enrichment	Bonferroni	Benjamini	FDR
GO:0045471~response to ethanol	3	0.562852	0.0169384	45	64	14116	14.7042	1	1	23.3099
GO:0045017~glycerolipid biosynthetic process	3	0.562852	0.0257314	45	80	14116	11.7633	1	0.999989	33.3008
GO:0006576~biogenic amine metabolic process	3	0.562852	0.036676	45	97	14116	9.70172	1	0.999982	44.0373
GO:0048518~positive regulation of biological process	12	2.25141	0.0438155	45	2033	14116	1.85158	1	0.999946	50.1449
GO:0006066~alcohol metabolic process	5	0.938086	0.0439428	45	429	14116	3.65605	1	0.999623	50.2479
GO:0019216~regulation of lipid metabolic process	3	0.562852	0.0475568	45	112	14116	8.40238	1	0.999193	53.0907
GO:0001959~regulation of cytokine-mediated signaling pathway	2	0.375235	0.0487487	45	16	14116	39.2111	1	0.998091	53.9944
GO:0080134~regulation of response to stress	4	0.750469	0.0534766	45	274	14116	4.5794	1	0.997582	57.4212
GO:0048522~positive regulation of cellular process	11	2.06379	0.0543878	45	1847	14116	1.86821	1	0.995701	58.0535
GO:0022607~cellular component assembly	7	1.31332	0.0556512	45	887	14116	2.47556	1	0.993407	58.9158
GO:0048583~regulation of response to stimulus	5	0.938086	0.056062	45	465	14116	3.373	1	0.989947	59.1926
GO:0051017~actin filament bundle formation	2	0.375235	0.0635006	45	21	14116	29.8751	1	0.991727	63.9122
GO:0070304~positive regulation of stress-activated protein kinase signaling pathway	2	0.375235	0.0635006	45	21	14116	29.8751	1	0.991727	63.9122
GO:0009967~positive regulation of signal transduction	4	0.750469	0.0638864	45	295	14116	4.25341	1	0.988365	64.1425
GO:0051239~regulation of multicellular organismal process	7	1.31332	0.0689793	45	937	14116	2.34346	1	0.988636	67.0562
GO:0044057~regulation of system process	4	0.750469	0.0713139	45	309	14116	4.0607	1	0.986775	68.3164
GO:0033692~cellular polysaccharide biosynthetic process	2	0.375235	0.0780289	45	26	14116	24.1299	1	0.988357	71.6944
GO:0010647~positive regulation of cell communication	4	0.750469	0.082572	45	329	14116	3.81385	1	0.988274	73.7853
GO:0044085~cellular component biogenesis	7	1.31332	0.0885866	45	1001	14116	2.19363	1	0.989105	76.3317
GO:0042401~biogenic amine biosynthetic process	2	0.375235	0.0894928	45	30	14116	20.9126	1	0.986799	76.6947
GO:0046486~glycerolipid metabolic process	3	0.562852	0.0905911	45	162	14116	5.80905	1	0.984455	77.1276
GO:0050728~negative regulation of inflammatory response	2	0.375235	0.0923369	45	31	14116	20.238	1	0.982507	77.8003
GO:0006575~cellular amino acid derivative metabolic process	3	0.562852	0.0944067	45	166	14116	5.66908	1	0.980804	78.5739
GO:0010740~positive regulation of protein kinase cascade	3	0.562852	0.095368	45	167	14116	5.63513	1	0.978109	78.9245
GO:0048731~system development	12	2.25141	0.0980882	45	2330	14116	1.61557	1	0.977006	79.8878

## Sheet: M5
Term	Count	%	PValue	List Total	Pop Hits	Pop Total	Fold Enrichment	Bonferroni	Benjamini	FDR
GO:0007017~microtubule-based process	7	7.14286	0.00195062	74	253	14116	5.27785	0.76697	0.76697	2.92595
GO:0007275~multicellular organismal development	24	24.4898	0.0157212	74	2865	14116	1.59796	0.999993	0.997289	21.4162
GO:0032502~developmental process	25	25.5102	0.024384	74	3148	14116	1.5149	1	0.997842	31.3023
GO:0048731~system development	20	20.4082	0.0254322	74	2330	14116	1.6374	1	0.991807	32.4163
GO:0048856~anatomical structure development	21	21.4286	0.0290541	74	2527	14116	1.58524	1	0.987711	36.1371
GO:0006596~polyamine biosynthetic process	2	2.04082	0.0406403	74	8	14116	47.6892	1	0.99425	46.7946
GO:0001894~tissue homeostasis	3	3.06122	0.0420701	74	63	14116	9.08366	1	0.98975	47.988
GO:0010629~negative regulation of gene expression	7	7.14286	0.0458552	74	504	14116	2.6494	1	0.987439	51.0275
GO:0006595~polyamine metabolic process	2	2.04082	0.0554566	74	11	14116	34.683	1	0.991166	58.0098
GO:0048513~organ development	15	15.3061	0.059769	74	1738	14116	1.64635	1	0.989924	60.8328
GO:0048699~generation of neurons	7	7.14286	0.0688182	74	559	14116	2.38873	1	0.992057	66.1901
GO:0009887~organ morphogenesis	7	7.14286	0.0711885	74	564	14116	2.36755	1	0.989857	67.4757
GO:0048871~multicellular organismal homeostasis	3	3.06122	0.0715681	74	85	14116	6.73259	1	0.985896	67.6772
GO:0030182~neuron differentiation	6	6.12245	0.0760823	74	438	14116	2.61311	1	0.985252	69.9867
GO:0009653~anatomical structure morphogenesis	11	11.2245	0.0876768	74	1197	14116	1.75299	1	0.989575	75.2315
GO:0022008~neurogenesis	7	7.14286	0.0901929	74	601	14116	2.22179	1	0.98781	76.2503

## Sheet: M6
Term	Count	%	PValue	List Total	Pop Hits	Pop Total	Fold Enrichment	Bonferroni	Benjamini	FDR
GO:0007010~cytoskeleton organization	7	10.1449	0.00564421	54	436	14116	4.19691	0.989199	0.989199	8.32167
GO:0006996~organelle organization	11	15.942	0.0247494	54	1332	14116	2.15877	1	0.999956	31.9335
GO:0048567~ectodermal gut morphogenesis	2	2.89855	0.0369296	54	10	14116	52.2815	1	0.999956	43.8758
GO:0007439~ectodermal gut development	2	2.89855	0.0369296	54	10	14116	52.2815	1	0.999956	43.8758
GO:0016043~cellular component organization	16	23.1884	0.037931	54	2498	14116	1.67435	1	0.999562	44.7649
GO:0030534~adult behavior	3	4.34783	0.0413731	54	86	14116	9.11886	1	0.998841	47.7218
GO:0022607~cellular component assembly	8	11.5942	0.0468452	54	887	14116	2.35768	1	0.998334	52.1196
GO:0010551~regulation of specific transcription from RNA polymerase II promoter	3	4.34783	0.0485536	54	94	14116	8.34279	1	0.996614	53.4201
GO:0006144~purine base metabolic process	2	2.89855	0.0513238	54	14	14116	37.3439	1	0.99485	55.4589
GO:0007605~sensory perception of sound	3	4.34783	0.0513555	54	97	14116	8.08477	1	0.99078	55.4818
GO:0009987~cellular process	46	66.6667	0.0542051	54	10541	14116	1.14076	1	0.988419	57.4908
GO:0045739~positive regulation of DNA repair	2	2.89855	0.0548892	54	15	14116	34.8543	1	0.983521	57.9604
GO:0050954~sensory perception of mechanical stimulus	3	4.34783	0.0571289	54	103	14116	7.61381	1	0.980193	59.4639
GO:0080135~regulation of cellular response to stress	3	4.34783	0.0571289	54	103	14116	7.61381	1	0.980193	59.4639
GO:0048547~gut morphogenesis	2	2.89855	0.0619807	54	17	14116	30.7538	1	0.980504	62.5502
GO:0009168~purine ribonucleoside monophosphate biosynthetic process	2	2.89855	0.0655068	54	18	14116	29.0453	1	0.979173	64.6538
GO:0009127~purine nucleoside monophosphate biosynthetic process	2	2.89855	0.0655068	54	18	14116	29.0453	1	0.979173	64.6538
GO:0032024~positive regulation of insulin secretion	2	2.89855	0.0655068	54	18	14116	29.0453	1	0.979173	64.6538
GO:0009126~purine nucleoside monophosphate metabolic process	2	2.89855	0.0725201	54	20	14116	26.1407	1	0.98196	68.5136
GO:0009167~purine ribonucleoside monophosphate metabolic process	2	2.89855	0.0725201	54	20	14116	26.1407	1	0.98196	68.5136
GO:0055123~digestive system development	2	2.89855	0.0760074	54	21	14116	24.8959	1	0.980795	70.2826
GO:0048546~digestive tract morphogenesis	2	2.89855	0.0760074	54	21	14116	24.8959	1	0.980795	70.2826
GO:0044085~cellular component biogenesis	8	11.5942	0.0790958	54	1001	14116	2.08917	1	0.9793	71.7713
GO:0006282~regulation of DNA repair	2	2.89855	0.0794818	54	22	14116	23.7643	1	0.974798	71.9524
GO:0007628~adult walking behavior	2	2.89855	0.0794818	54	22	14116	23.7643	1	0.974798	71.9524
GO:0002793~positive regulation of peptide secretion	2	2.89855	0.0829434	54	23	14116	22.7311	1	0.973898	73.5284
GO:0035264~multicellular organism growth	2	2.89855	0.0829434	54	23	14116	22.7311	1	0.973898	73.5284
GO:0009112~nucleobase metabolic process	2	2.89855	0.0829434	54	23	14116	22.7311	1	0.973898	73.5284
GO:0009156~ribonucleoside monophosphate biosynthetic process	2	2.89855	0.0829434	54	23	14116	22.7311	1	0.973898	73.5284
GO:0051716~cellular response to stimulus	7	10.1449	0.0855359	54	820	14116	2.23153	1	0.972032	74.6541
GO:0009161~ribonucleoside monophosphate metabolic process	2	2.89855	0.0898283	54	25	14116	20.9126	1	0.97228	76.4201
GO:0032583~regulation of gene-specific transcription	3	4.34783	0.0901339	54	134	14116	5.8524	1	0.967769	76.5414
GO:0016481~negative regulation of transcription	5	7.24638	0.0931005	54	459	14116	2.84758	1	0.966596	77.6883
GO:0046907~intracellular transport	6	8.69565	0.0992071	54	657	14116	2.38728	1	0.969275	79.8863
GO:0006816~calcium ion transport	3	4.34783	0.0993936	54	142	14116	5.52269	1	0.964915	79.9502

## Sheet: M7
Term	Count	%	PValue	List Total	Pop Hits	Pop Total	Fold Enrichment	Bonferroni	Benjamini	FDR
GO:0006633~fatty acid biosynthetic process	10	8.77193	2.6895e-09	96	79	14116	18.6129	2.41248e-06	2.41248e-06	4.19044e-06
GO:0046394~carboxylic acid biosynthetic process	10	8.77193	9.65968e-07	96	155	14116	9.48656	0.000866098	0.000433143	0.00150504
GO:0016053~organic acid biosynthetic process	10	8.77193	9.65968e-07	96	155	14116	9.48656	0.000866098	0.000433143	0.00150504
GO:0008610~lipid biosynthetic process	13	11.4035	1.67721e-06	96	323	14116	5.91809	0.00150333	0.000501361	0.00261319
GO:0006631~fatty acid metabolic process	10	8.77193	7.27456e-06	96	198	14116	7.42635	0.00650406	0.00163	0.0113337
GO:0032787~monocarboxylic acid metabolic process	10	8.77193	0.000190738	96	301	14116	4.88511	0.15727	0.0336427	0.296771
GO:0044255~cellular lipid metabolic process	12	10.5263	0.000797678	96	526	14116	3.35456	0.511201	0.112459	1.23564
GO:0015858~nucleoside transport	3	2.63158	0.000920721	96	7	14116	63.0179	0.56232	0.111338	1.42496
GO:0043436~oxoacid metabolic process	11	9.64912	0.00415199	96	556	14116	2.9091	0.976057	0.372814	6.27693
GO:0019752~carboxylic acid metabolic process	11	9.64912	0.00415199	96	556	14116	2.9091	0.976057	0.372814	6.27693
GO:0006082~organic acid metabolic process	11	9.64912	0.00436597	96	560	14116	2.88832	0.980255	0.353443	6.59021
GO:0042180~cellular ketone metabolic process	11	9.64912	0.0047614	96	567	14116	2.85266	0.986174	0.348265	7.16657
GO:0009408~response to heat	4	3.50877	0.00632546	96	56	14116	10.503	0.996627	0.403962	9.41381
GO:0006629~lipid metabolic process	13	11.4035	0.00823215	96	813	14116	2.35122	0.999398	0.460925	12.0845
GO:0001836~release of cytochrome c from mitochondria	3	2.63158	0.00865995	96	21	14116	21.006	0.999591	0.451264	12.6735
GO:0008016~regulation of heart contraction	4	3.50877	0.0150876	96	77	14116	7.63853	0.999999	0.622448	21.0903
GO:0008637~apoptotic mitochondrial changes	3	2.63158	0.0183593	96	31	14116	14.2298	1	0.669811	25.0771
GO:0009266~response to temperature stimulus	4	3.50877	0.0184137	96	83	14116	7.08635	1	0.647231	25.1417
GO:0008630~DNA damage response, signal transduction resulting in induction of apoptosis	3	2.63158	0.0206667	96	33	14116	13.3674	1	0.66776	27.7745
GO:0009058~biosynthetic process	34	29.8246	0.022469	96	3542	14116	1.41147	1	0.677765	29.8178
GO:0002347~response to tumor cell	2	1.75439	0.0332045	96	5	14116	58.8167	1	0.796933	40.9116
GO:0009628~response to abiotic stimulus	7	6.14035	0.0377724	96	368	14116	2.79699	1	0.822168	45.1147
GO:0006497~protein amino acid lipidation	3	2.63158	0.0494812	96	53	14116	8.32311	1	0.885552	54.6464
GO:0008629~induction of apoptosis by intracellular signals	3	2.63158	0.0511645	96	54	14116	8.16898	1	0.882507	55.8818
GO:0044057~regulation of system process	6	5.26316	0.0574176	96	309	14116	2.85518	1	0.900356	60.2007
GO:0042158~lipoprotein biosynthetic process	3	2.63158	0.0580985	96	58	14116	7.6056	1	0.893228	60.6462
GO:0007005~mitochondrion organization	4	3.50877	0.0661518	96	138	14116	4.26208	1	0.914195	65.5743
GO:0044249~cellular biosynthetic process	31	27.193	0.0672457	96	3442	14116	1.32431	1	0.909433	66.1973
GO:0006986~response to unfolded protein	3	2.63158	0.0826344	96	71	14116	6.21303	1	0.943039	73.9154
GO:0042221~response to chemical stimulus	14	12.2807	0.0874991	96	1281	14116	1.60701	1	0.946784	75.9893
GO:0042771~DNA damage response, signal transduction by p53 class mediator resulting in induction of apoptosis	2	1.75439	0.0963751	96	15	14116	19.6056	1	0.956482	79.3812
GO:0010165~response to X-ray	2	1.75439	0.0963751	96	15	14116	19.6056	1	0.956482	79.3812

## Sheet: M8
Term	Count	%	PValue	List Total	Pop Hits	Pop Total	Fold Enrichment	Bonferroni	Benjamini	FDR
GO:0006914~autophagy	3	4.22535	0.0106086	59	38	14116	18.8885	0.999928	0.999928	15.304
GO:0031324~negative regulation of cellular metabolic process	8	11.2676	0.0273944	59	720	14116	2.65838	1	0.999996	35.1175
GO:0043623~cellular protein complex assembly	4	5.6338	0.0289069	59	162	14116	5.90751	1	0.99984	36.6712
GO:0016192~vesicle-mediated transport	7	9.85915	0.0302568	59	576	14116	2.9076	1	0.998958	38.0284
GO:0009892~negative regulation of metabolic process	8	11.2676	0.0397855	59	780	14116	2.45389	1	0.999296	46.8622
GO:0009266~response to temperature stimulus	3	4.22535	0.0456734	59	83	14116	8.64774	1	0.999056	51.7161
GO:0048199~vesicle targeting, to, from or within Golgi	2	2.8169	0.048225	59	12	14116	39.8757	1	0.998186	53.688
GO:0009987~cellular process	50	70.4225	0.0530317	59	10541	14116	1.13487	1	0.997733	57.1995
GO:0006461~protein complex assembly	6	8.4507	0.0558843	59	505	14116	2.84262	1	0.996695	59.164
GO:0070271~protein complex biogenesis	6	8.4507	0.0558843	59	505	14116	2.84262	1	0.996695	59.164
GO:0002028~regulation of sodium ion transport	2	2.8169	0.0560372	59	14	14116	34.1792	1	0.994233	59.2669
GO:0016236~macroautophagy	2	2.8169	0.0560372	59	14	14116	34.1792	1	0.994233	59.2669
GO:0060079~regulation of excitatory postsynaptic membrane potential	2	2.8169	0.0752929	59	19	14116	25.1847	1	0.998274	70.4506
GO:0010605~negative regulation of macromolecule metabolic process	7	9.85915	0.079682	59	734	14116	2.28172	1	0.997942	72.5609
GO:0031327~negative regulation of cellular biosynthetic process	6	8.4507	0.0798715	59	561	14116	2.55887	1	0.996735	72.6488
GO:0009890~negative regulation of biosynthetic process	6	8.4507	0.0856399	59	573	14116	2.50528	1	0.996711	75.2006
GO:0006903~vesicle targeting	2	2.8169	0.0866606	59	22	14116	21.7504	1	0.995495	75.6283
GO:0006942~regulation of striated muscle contraction	2	2.8169	0.0866606	59	22	14116	21.7504	1	0.995495	75.6283
GO:0060078~regulation of postsynaptic membrane potential	2	2.8169	0.0904192	59	23	14116	20.8047	1	0.994985	77.1443
GO:0006306~DNA methylation	2	2.8169	0.0941626	59	24	14116	19.9379	1	0.994487	78.5661
GO:0006305~DNA alkylation	2	2.8169	0.0941626	59	24	14116	19.9379	1	0.994487	78.5661
