# Supplementary material for: Role of plant MicroRNA in cross-species regulatory networks of humans
Source: BMC Syst Biol. 2016 Aug 8;10:60. doi: 10.1186/s12918-016-0292-1 (PMC4977847; doi:10.1186/s12918-016-0292-1)
Supplement: Additional file 5: — The result of grouping generic GO categories for Arabidopsis and human individually by CateGOrizer. (XLS 23 kb) [file 12918_2016_292_MOESM5_ESM.xls]

## Sheet: ath
No.	Specific Process	BP Accession Number	Module
1	developmental processes -- Biological Process	GO:0007275	A1,A5,A6,A7,A9,A11,A12
2	other metabolic processes -- Biological Process	GO:0008152	A2,A3,A6,A7,A8,A10,A11,A12,A13,A14
3	transport -- Biological Process	GO:0006810	A2,A3,A5,A7,A11,A12,A13
4	signal transduction -- Biological Process	GO:0007165	A2,A4,A5,A12
5	RNA metabolism -- Biological Process	GO:0016070	A3,A6,A7,A13,A14
6	cell organization and biogenesis -- Biological Process	GO:0016043	A3,A9
7	stress response -- Biological Process	GO:0006950	A3,A4,A5,A7,A9,A10,A12,A13
8	protein metabolism -- Biological Process	GO:0019538	A5,A8,A10,A11,A12,A13
9	cell cycle and proliferation -- Biological Process	GO:0007049	A9
10	DNA metabolism -- Biological Process	GO:0006259	A11

## Sheet: human
No.	Specific Process	BP Accession Number	Module
1	stress response -- Biological Process	GO:0006950	M1,M2,M4,M6,M7,M8
2	transport -- Biological Process	GO:0006810	M1,M2,M3,M6,M7,M8
3	other metabolic processes -- Biological Process	GO:0008152	M1,M2,M3,M4,M5,M6,M7,M8
4	signal transduction -- Biological Process	GO:0007165	M2,M3,M4,M7
5	death -- Biological Process	GO:0016265	M2,M7
6	developmental processes -- Biological Process	GO:0007275	M3,M4,M5,M6
7	RNA metabolism -- Biological Process	GO:0016070	M3
8	cell organization and biogenesis -- Biological Process	GO:0016043	M4,M7
9	DNA metabolism -- Biological Process	GO:0006259	M6,M8
10	cell-cell signaling -- Biological Process	GO:0007267	M6,M8
11	protein metabolism -- Biological Process	GO:0019538	M7
